# Supplementary material for: Ruthenium Nanoparticles Stabilized with Methoxy-Functionalized Ionic Liquids: Synthesis and Structure–Performance Relations in Styrene Hydrogenation
Source: Nanomaterials (Basel). 2023 Apr 25;13(9):1459. doi: 10.3390/nano13091459 (PMC10180216; doi:10.3390/nano13091459)
Supplement: Supplementary file 1 [file nanomaterials-13-01459-s001.zip]

Archive with 1 entries (1 files):
- nanomaterials-2333940-supplementary.pdf
